# Supplementary material for: Establishing Healthcare Worker Performance and Safety in Providing Critical Care for Patients in a Simulated Ebola Treatment Unit: Non-Randomized Pilot Study
Source: Viruses. 2021 Nov 2;13(11):2205. doi: 10.3390/v13112205 (PMC8622862; doi:10.3390/v13112205)
Supplement: Supplementary file 1 [file viruses-13-02205-s001.zip]

Archive with 1 entries (1 files):
- viruses-1335932-Supplementary.pdf
